# Supplementary material for: MRI-Guided Salvage Focal Cryoablation: A 10-Year Single-Center Experience in 114 Patients with Localized Recurrent Prostate Cancer
Source: Cancers (Basel). 2023 Aug 14;15(16):4093. doi: 10.3390/cancers15164093 (PMC10452144; doi:10.3390/cancers15164093)
Supplement: Supplementary file 1 [file cancers-15-04093-s001.zip]

Archive with 1 entries (1 files):
- cancers-2504857-supplementary.pdf
